# Supplementary material for: Substrate Type and Concentration Differently Affect Colon Cancer Cells Ultrastructural Morphology, EMT Markers, and Matrix Degrading Enzymes
Source: Biomolecules. 2022 Nov 30;12(12):1786. doi: 10.3390/biom12121786 (PMC9775446; doi:10.3390/biom12121786)
Supplement: Supplementary file 1 [file biomolecules-12-01786-s001.zip]

Archive with 1 entries (1 files):
- biomolecules-2003801-supplementary.pdf
